# Supplementary material for: Thermosonication Combined with Natural Antimicrobial Nisin: A Potential Technique Ensuring Microbiological Safety and Improving the Quality Parameters of Orange Juice
Source: Foods. 2021 Aug 11;10(8):1851. doi: 10.3390/foods10081851 (PMC8393855; doi:10.3390/foods10081851)
Supplement: Supplementary file 1 [file foods-10-01851-s001.zip]

Archive with 1 entries (1 files):
- foods-1308757-SI.pdf
